# Supplementary material for: Rapid Point-of-Care Detection of Dirofilaria immitis and Dirofilaria repens in Canine Blood Using Two Direct Closed-Tube LAMP Assays
Source: Animals (Basel). 2026 Jun 12;16(12):1820. doi: 10.3390/ani16121820 (PMC13295366; doi:10.3390/ani16121820)
Supplement: Supplementary file 1 [file animals-16-01820-s001.zip]

Archive with 1 entries (1 files):
- animals-4327794-supplementary.pdf
